# Supplementary material for: Multi-Model Longevity Assays Reveal Lifespan- and Healthspan-Promoting Effects of Bacillus subtilis WTC019
Source: Microorganisms. 2026 Jan 29;14(2):314. doi: 10.3390/microorganisms14020314 (PMC12943744; doi:10.3390/microorganisms14020314)
Supplement: Supplementary file 1 [file microorganisms-14-00314-s001.zip]

Archive with 1 entries (1 files):
- microorganisms-4092775-supplementary.pdf
